# Supplementary material for: Random Forest-Based Protein Model Quality Assessment (RFMQA) Using Structural Features and Potential Energy Terms
Source: PLoS One. 2014 Sep 15;9(9):e106542. doi: 10.1371/journal.pone.0106542 (PMC4164442; doi:10.1371/journal.pone.0106542)
Supplement: Table S1 — List of CASP8 and CASP9 targets used for 5-fold validation. Columns from left to right represent the target name, the TM-score of the model selected by RFMQA, dDFIRE, RWplus, OPUS, GOAP and DFIRE. The last column corresponds to the best out of all decoys. (XLS) [file pone.0106542.s001.xls]

## Sheet: Sheet1
TARGET	RFMQA	dDFIRE	Rwplus	OPUS	GOAP	DFIRE	Best
T0388-D1	0.937	0.9564	0.9187	0.9187	0.9181	0.9187	0.9597
T0389-D1	0.8372	0.8266	0.835	0.7662	0.8278	0.835	0.8652
T0391-D1	0.6777	0.7177	0.7177	0.7177	0.6766	0.7177	0.7527
T0392-D1	0.8699	0.8699	0.8699	0.8614	0.874	0.8699	0.9122
T0393-D1	0.813	0.811	0.7584	0.813	0.8062	0.7584	0.8618
T0393-D2	0.626	0.4566	0.4245	0.626	0.7747	0.4245	0.8446
T0396-D1	0.8854	0.8862	0.8996	0.8862	0.8862	0.8862	0.9116
T0397-D2	0.6809	0.6725	0.6725	0.6725	0.6809	0.6725	0.6936
T0398-D1	0.9745	0.9745	0.9745	0.9745	0.9763	0.9745	0.9809
T0398-D2	0.9799	0.9817	0.9817	0.9817	0.9839	0.9817	0.9848
T0400-D1	0.8961	0.9062	0.8836	0.9062	0.8961	0.8836	0.9395
T0401-D1	0.7183	0.7183	0.7202	0.7183	0.7321	0.7202	0.7539
T0402-D1	0.8787	0.8851	0.8363	0.8716	0.865	0.8739	0.8956
T0405-D1	0.3202	0.3202	0.3202	0.3172	0.3486	0.3428	0.6108
T0406-D1	0.8223	0.8023	0.8114	0.8114	0.8023	0.8114	0.8401
T0407-D1	0.7594	0.7585	0.7585	0.7585	0.7278	0.7585	0.7763
T0407-D2	0.4205	0.4053	0.4053	0.3087	0.4205	0.4053	0.4724
T0408-D1	0.8248	0.8032	0.8248	0.8248	0.8032	0.8248	0.8798
T0409-D1	0.6167	0.6621	0.6621	0.7189	0.6621	0.6621	0.7733
T0409-D2	0.4127	0.4759	0.4759	0.4127	0.4127	0.4759	0.5423
T0411-D1	0.7895	0.7895	0.7968	0.7914	0.7895	0.7914	0.8229
T0412-D1	0.8475	0.8475	0.8594	0.8525	0.8475	0.8398	0.8635
T0414-D1	0.5656	0.5767	0.5656	0.5767	0.5656	0.5656	0.6677
T0415-D1	0.7954	0.7679	0.7679	0.7551	0.7679	0.7679	0.845
T0416-D1	0.9254	0.9254	0.9254	0.9451	0.9457	0.9254	0.9529
T0416-D2	0.4087	0.5281	0.5654	0.5654	0.5654	0.5281	0.5654
T0417-D1	0.7513	0.7513	0.7513	0.7458	0.7513	0.7513	0.8205
T0418-D2	0.7922	0.7311	0.7311	0.7311	0.7922	0.7311	0.8588
T0419-D2	0.6117	0.5983	0.6415	0.6159	0.5889	0.5983	0.7108
T0420-D1	0.7872	0.7721	0.7872	0.7974	0.7721	0.7881	0.8369
T0421-D1	0.6334	0.6334	0.6334	0.6148	0.6652	0.6774	0.7006
T0423-D1	0.9421	0.9425	0.9425	0.9421	0.9421	0.9067	0.9501
T0424-D2	0.785	0.8016	0.8016	0.8016	0.7889	0.8016	0.8317
T0425-D1	0.8181	0.8204	0.8204	0.8124	0.8294	0.8204	0.8511
T0426-D1	0.9842	0.9842	0.9842	0.9833	0.9895	0.9833	0.9916
T0427-D1	0.8349	0.8349	0.8349	0.8174	0.8349	0.8349	0.8626
T0427-D2	0.8201	0.8199	0.794	0.794	0.8201	0.794	0.8427
T0428-D1	0.9633	0.9815	0.9633	0.9633	0.9601	0.9815	0.9835
T0429-D1	0.8169	0.8169	0.8169	0.8169	0.8169	0.8169	0.8579
T0429-D2	0.4792	0.4623	0.4623	0.4219	0.4792	0.4792	0.4792
T0430-D1	0.4991	0.4882	0.4991	0.4872	0.5337	0.4991	0.5469
T0430-D2	0.4285	0.4285	0.4313	0.4131	0.4285	0.4162	0.5066
T0431-D1	0.7611	0.7589	0.7623	0.7631	0.7631	0.8123	0.8159
T0432-D1	0.9305	0.9305	0.9113	0.8497	0.9113	0.9113	0.9327
T0433-D1	0.903	0.902	0.902	0.8488	0.902	0.902	0.9048
T0436-D1	0.8142	0.8142	0.8142	0.8142	0.8142	0.8142	0.8376
T0437-D1	0.8925	0.903	0.903	0.903	0.903	0.903	0.903
T0440-D1	0.8624	0.8579	0.8624	0.8579	0.8502	0.8624	0.8796
T0441-D2	0.9026	0.9113	0.9113	0.8961	0.9118	0.902	0.9145
T0442-D1	0.9594	0.9574	0.9574	0.9502	0.9556	0.9574	0.9594
T0443-D1	0.3332	0.3407	0.3407	0.3407	0.3122	0.3407	0.4906
T0443-D2	0.3222	0.2964	0.3371	0.3389	0.3111	0.3371	0.3707
T0443-D3	0.4323	0.5098	0.5098	0.3068	0.3068	0.3068	0.5687
T0445-D1	0.9266	0.9253	0.9253	0.9266	0.9202	0.9301	0.9353
T0445-D2	0.8041	0.7415	0.7415	0.7415	0.8041	0.7415	0.8164
T0446-D1	0.6597	0.5868	0.6793	0.6793	0.5868	0.6793	0.722
T0446-D2	0.6014	0.6014	0.6014	0.6014	0.6014	0.6014	0.7803
T0448-D1	0.7737	0.7737	0.7737	0.8455	0.8698	0.7737	0.8764
T0449-D1	0.8084	0.799	0.7442	0.799	0.8125	0.7442	0.8156
T0451-D1	0.8048	0.8048	0.8048	0.8066	0.7759	0.8048	0.8309
T0452-D1	0.8703	0.8801	0.8801	0.8801	0.8801	0.8801	0.9088
T0452-D2	0.9621	0.9604	0.9604	0.931	0.9532	0.9604	0.9623
T0453-D1	0.8912	0.865	0.8407	0.8602	0.8799	0.8407	0.8912
T0454-D2	0.7107	0.7635	0.7635	0.7635	0.7307	0.7635	0.7743
T0455-D1	0.914	0.8999	0.8999	0.8999	0.8979	0.8999	0.9221
T0456-D1	0.7648	0.7615	0.7615	0.7615	0.7695	0.7615	0.7908
T0457-D1	0.766	0.7693	0.7798	0.7505	0.7725	0.7798	0.8019
T0457-D2	0.634	0.6348	0.634	0.5411	0.6348	0.634	0.6519
T0458-D1	0.9501	0.946	0.951	0.951	0.946	0.951	0.9595
T0459-D1	0.8801	0.8771	0.8873	0.8801	0.8771	0.8801	0.8905
T0460-D1	0.2983	0.2983	0.3155	0.2983	0.2983	0.3155	0.589
T0461-D1	0.8991	0.9018	0.902	0.8991	0.902	0.902	0.9224
T0462-D1	0.8694	0.8694	0.8694	0.8398	0.7213	0.8398	0.8694
T0462-D2	0.7004	0.7983	0.7983	0.6726	0.7983	0.7983	0.7983
T0464-D1	0.7344	0.6859	0.6859	0.6859	0.6859	0.6859	0.7344
T0468-D1	0.4156	0.2886	0.4156	0.2876	0.3463	0.4156	0.5337
T0469-D1	0.6585	0.7168	0.7119	0.6931	0.7514	0.6715	0.7636
T0472-D1	0.7734	0.7734	0.7734	0.6834	0.6782	0.7734	0.7734
T0472-D2	0.761	0.3656	0.3656	0.7571	0.3695	0.3656	0.8046
T0473-D1	0.7107	0.7019	0.8048	0.8048	0.708	0.8048	0.8048
T0474-D1	0.6932	0.5962	0.5962	0.6867	0.5962	0.5962	0.827
T0475-D1	0.8318	0.8335	0.8335	0.8301	0.8335	0.8306	0.8577
T0478-D1	0.3899	0.3899	0.3915	0.3904	0.3362	0.3915	0.5529
T0478-D2	0.3435	0.33	0.33	0.484	0.4292	0.33	0.484
T0479-D1	0.9399	0.9392	0.9281	0.9142	0.9392	0.9281	0.9422
T0480-D1	0.4106	0.4207	0.495	0.495	0.394	0.3846	0.5227
T0481-D1	0.8169	0.8119	0.8088	0.8056	0.8049	0.8088	0.8311
T0482-D1	0.3581	0.3581	0.6876	0.6876	0.6876	0.6876	0.6876
T0483-D1	0.8564	0.8539	0.8539	0.8264	0.8569	0.8539	0.8867
T0485-D1	0.7453	0.7679	0.7908	0.7139	0.7512	0.7915	0.7933
T0486-D1	0.9381	0.9376	0.9376	0.9376	0.9422	0.9376	0.9515
T0487-D1	0.7783	0.7783	0.7811	0.7811	0.782	0.7811	0.8242
T0487-D3	0.3557	0.3557	0.3557	0.3558	0.4029	0.3557	0.579
T0487-D5	0.6998	0.7094	0.7094	0.6349	0.7094	0.7094	0.7094
T0488-D1	0.8807	0.9199	0.9199	0.8667	0.9199	0.8795	0.923
T0490-D1	0.9049	0.9028	0.9028	0.9021	0.9049	0.9028	0.9109
T0491-D1	0.8802	0.8946	0.8781	0.8781	0.8946	0.8781	0.8946
T0492-D1	0.8739	0.8739	0.657	0.657	0.8739	0.657	0.8887
T0494-D1	0.8934	0.8851	0.8851	0.8938	0.8934	0.8851	0.9031
T0495-D1	0.5365	0.5021	0.499	0.499	0.4392	0.499	0.5526
T0496-D2	0.7055	0.6233	0.4934	0.4934	0.4934	0.4934	0.8874
T0497-D1	0.8569	0.8539	0.8549	0.8206	0.8465	0.8549	0.8666
T0498-D1	0.7267	0.7696	0.7252	0.7267	0.7696	0.7696	0.7909
T0499-D1	0.8005	0.8005	0.7899	0.7964	0.7755	0.7671	0.8282
T0501-D1	0.7903	0.7217	0.7716	0.7298	0.7613	0.7217	0.7903
T0502-D1	0.7259	0.7561	0.7259	0.7882	0.7659	0.7259	0.8097
T0503-D1	0.7848	0.7444	0.7444	0.7472	0.7467	0.7444	0.8346
T0504-D1	0.4353	0.4353	0.4353	0.6942	0.434	0.4353	0.7232
T0504-D2	0.3862	0.3862	0.4291	0.4122	0.512	0.3862	0.5201
T0504-D3	0.8456	0.8456	0.8456	0.7854	0.748	0.8456	0.8534
T0505-D1	0.9297	0.9319	0.9262	0.9335	0.9335	0.9262	0.9476
T0505-D2	0.7525	0.7339	0.751	0.6972	0.7164	0.751	0.7646
T0506-D1	0.9087	0.9039	0.8974	0.8974	0.9126	0.8974	0.9187
T0506-D2	0.7573	0.7558	0.7558	0.7519	0.7539	0.7558	0.781
T0507-D1	0.7644	0.7579	0.7579	0.6272	0.7276	0.7579	0.7699
T0509-D1	0.9047	0.9047	0.9076	0.9016	0.9022	0.9076	0.9076
T0510-D2	0.5927	0.5927	0.5432	0.5434	0.5426	0.5432	0.6636
T0511-D1	0.8301	0.8339	0.8339	0.8248	0.8369	0.8339	0.8553
T0512-D1	0.8253	0.8423	0.8423	0.7827	0.8431	0.8423	0.8657
T0513-D1	0.7405	0.7177	0.7177	0.7177	0.7405	0.7177	0.7572
T0513-D2	0.6347	0.6347	0.4629	0.6349	0.6349	0.4629	0.6349
T0515-D1	0.893	0.8861	0.889	0.8884	0.893	0.889	0.8942
T0516-D1	0.8637	0.8782	0.8782	0.8625	0.8634	0.8782	0.8954
T0517-D1	0.6704	0.6826	0.6826	0.6837	0.6669	0.7401	0.7682
T0518-D1	0.7876	0.797	0.7959	0.817	0.7985	0.797	0.8244
T0520-D1	0.8369	0.8292	0.8292	0.8292	0.8302	0.8345	0.8567
T0521-D2	0.7831	0.7831	0.785	0.785	0.785	0.7928	0.8757
T0522-D1	0.9694	0.9692	0.9692	0.9692	0.9692	0.9692	0.9704
T0523-D1	0.7888	0.8679	0.8679	0.8776	0.8576	0.8589	0.9033
T0524-D1	0.8977	0.897	0.8804	0.8804	0.8966	0.8916	0.9117
T0525-D1	0.8044	0.7881	0.7827	0.779	0.8007	0.7827	0.8087
T0526-D1	0.879	0.8786	0.879	0.9065	0.879	0.8977	0.9065
T0528-D1	0.9362	0.9401	0.9254	0.9254	0.9364	0.9204	0.9401
T0528-D2	0.7929	0.76	0.7929	0.7929	0.7424	0.7698	0.7929
T0530-D1	0.8474	0.842	0.8502	0.8474	0.7719	0.8503	0.8503
T0533-D1	0.8219	0.8102	0.8102	0.8102	0.8194	0.8102	0.8348
T0533-D2	0.804	0.845	0.845	0.804	0.8415	0.8191	0.8803
T0534-D1	0.301	0.3437	0.2789	0.2778	0.3437	0.3456	0.3785
T0536-D1	0.7316	0.669	0.669	0.669	0.7316	0.669	0.7908
T0537-D1	0.5236	0.5236	0.5236	0.5236	0.3488	0.5236	0.5236
T0538-D1	0.848	0.848	0.848	0.7856	0.804	0.848	0.8692
T0539-D1	0.7311	0.7229	0.7229	0.719	0.721	0.7229	0.7381
T0540-D1	0.701	0.6984	0.4648	0.6984	0.6823	0.4689	0.701
T0541-D1	0.8761	0.8761	0.8761	0.8761	0.7915	0.7888	0.8761
T0542-D1	0.7951	0.8402	0.8402	0.8402	0.8402	0.8402	0.8402
T0542-D2	0.9275	0.923	0.923	0.9264	0.923	0.8879	0.9275
T0543-D1	0.6594	0.6551	0.607	0.6278	0.6551	0.5368	0.7283
T0543-D2	0.6926	0.6957	0.6957	0.6957	0.7596	0.6926	0.7596
T0544-D1	0.3045	0.3045	0.316	0.3797	0.4264	0.292	0.4517
T0545-D1	0.769	0.7817	0.769	0.7599	0.7817	0.769	0.7989
T0547-D1	0.7737	0.7737	0.7663	0.7663	0.6905	0.7663	0.8112
T0547-D2	0.8864	0.8864	0.8864	0.865	0.8805	0.8817	0.9014
T0547-D3	0.6403	0.5392	0.6403	0.4314	0.5569	0.5259	0.6582
T0547-D4	0.3967	0.4421	0.4421	0.3967	0.3382	0.4421	0.5775
T0548-D1	0.7085	0.7085	0.7085	0.7085	0.3871	0.7085	0.7635
T0548-D2	0.6901	0.6938	0.6645	0.6852	0.5769	0.5793	0.7208
T0551-D1	0.273	0.262	0.262	0.262	0.262	0.262	0.6248
T0552-D1	0.5452	0.5456	0.5456	0.4622	0.5528	0.4622	0.6134
T0553-D1	0.4331	0.3596	0.3933	0.4331	0.4369	0.4938	0.6215
T0553-D2	0.446	0.3064	0.3335	0.3064	0.3061	0.3064	0.6052
T0555-D1	0.3448	0.4427	0.3779	0.4427	0.3784	0.3779	0.5608
T0557-D1	0.6811	0.6555	0.6811	0.7506	0.652	0.7506	0.7506
T0558-D1	0.6869	0.6831	0.6831	0.6869	0.6869	0.6831	0.7328
T0559-D1	0.7713	0.7693	0.9072	0.9072	0.7713	0.9072	0.9072
T0560-D1	0.9019	0.9019	0.9019	0.84	0.8199	0.84	0.9052
T0562-D1	0.4008	0.3718	0.3482	0.4234	0.3718	0.3718	0.5054
T0563-D1	0.8424	0.8545	0.8545	0.8545	0.865	0.8545	0.8737
T0566-D1	0.7935	0.8114	0.8114	0.8114	0.7873	0.7906	0.8386
T0567-D1	0.8742	0.8741	0.8741	0.8343	0.8343	0.8741	0.8742
T0568-D1	0.4874	0.4901	0.4362	0.4901	0.4675	0.4616	0.4942
T0569-D1	0.4182	0.6575	0.6575	0.7224	0.6289	0.6575	0.7564
T0570-D1	0.8895	0.8895	0.8895	0.8895	0.9304	0.8828	0.9311
T0571-D1	0.46	0.5442	0.5442	0.5442	0.5442	0.5442	0.5442
T0571-D2	0.3369	0.3377	0.3331	0.3331	0.3361	0.4023	0.4131
T0572-D1	0.5368	0.4733	0.4391	0.4391	0.4733	0.4391	0.5855
T0573-D1	0.9167	0.8648	0.8854	0.9019	0.9167	0.8854	0.921
T0575-D1	0.6799	0.6825	0.6712	0.6921	0.6825	0.6712	0.7369
T0575-D2	0.7738	0.7682	0.728	0.7128	0.7624	0.728	0.8109
T0576-D1	0.7327	0.325	0.466	0.3194	0.5048	0.2821	0.7375
T0579-D1	0.581	0.534	0.4662	0.5731	0.581	0.534	0.6035
T0579-D2	0.5498	0.5738	0.4342	0.5127	0.6165	0.4294	0.6521
T0580-D1	0.8493	0.9017	0.9017	0.9197	0.855	0.9219	0.9219
T0581-D1	0.6867	0.6674	0.6469	0.3589	0.6799	0.6141	0.7181
T0582-D1	0.7927	0.8159	0.82	0.7509	0.8159	0.82	0.8306
T0582-D2	0.7824	0.7824	0.7888	0.7824	0.8004	0.7638	0.8277
T0585-D1	0.8234	0.7794	0.8246	0.8078	0.8078	0.7794	0.8296
T0586-D1	0.8737	0.917	0.8938	0.9323	0.8688	0.9254	0.9377
T0586-D2	0.6443	0.6277	0.6326	0.5932	0.6591	0.6326	0.802
T0588-D1	0.7073	0.68	0.68	0.6285	0.68	0.68	0.7147
T0589-D2	0.7668	0.7668	0.7668	0.7668	0.7293	0.6833	0.7973
T0591-D1	0.9048	0.9019	0.8946	0.8946	0.9018	0.8946	0.922
T0593-D1	0.8507	0.8507	0.8461	0.7961	0.8507	0.7961	0.8507
T0594-D1	0.8855	0.8885	0.86	0.8726	0.8965	0.8726	0.9079
T0598-D1	0.6487	0.6487	0.6487	0.6487	0.658	0.6421	0.722
T0599-D1	0.953	0.9442	0.9442	0.9442	0.9507	0.9442	0.9535
T0600-D1	0.7421	0.7238	0.7421	0.6899	0.6626	0.7121	0.7609
T0600-D2	0.7599	0.7599	0.7962	0.7188	0.7731	0.7619	0.806
T0601-D1	0.963	0.9439	0.9439	0.9495	0.9647	0.9439	0.9688
T0602-D1	0.8292	0.8261	0.8292	0.8097	0.8245	0.8292	0.8774
T0604-D2	0.683	0.7063	0.6665	0.6665	0.6884	0.6763	0.7063
T0605-D1	0.8544	0.8321	0.5711	0.5711	0.5407	0.5711	0.9208
T0606-D1	0.6635	0.5318	0.5536	0.5536	0.6386	0.5318	0.7945
T0608-D2	0.6451	0.6402	0.6858	0.6858	0.645	0.6559	0.7385
T0609-D1	0.8753	0.8579	0.8587	0.8934	0.8579	0.8587	0.8934
T0610-D1	0.8203	0.8203	0.8303	0.8303	0.8203	0.7919	0.8303
T0611-D1	0.907	0.8971	0.8755	0.8899	0.9176	0.8755	0.9199
T0611-D2	0.5999	0.6729	0.5874	0.5874	0.5847	0.6176	0.6848
T0612-D1	0.4906	0.5085	0.5291	0.6115	0.5772	0.5291	0.6898
T0613-D1	0.9728	0.9701	0.9701	0.9728	0.9677	0.9728	0.9728
T0614-D1	0.8685	0.8769	0.7924	0.8084	0.8769	0.8306	0.8938
T0615-D1	0.7157	0.7104	0.6959	0.6993	0.724	0.7102	0.745
T0616-D1	0.342	0.3252	0.3183	0.3197	0.3305	0.3183	0.4222
T0617-D1	0.8316	0.8084	0.7622	0.7836	0.8715	0.7767	0.8755
T0619-D1	0.8523	0.9024	0.9024	0.9005	0.9223	0.8984	0.9223
T0622-D1	0.7004	0.6892	0.7241	0.6892	0.7143	0.6805	0.8108
T0623-D1	0.7611	0.8071	0.7611	0.7611	0.8174	0.7611	0.8242
T0624-D1	0.3396	0.3154	0.2883	0.3154	0.3209	0.2903	0.5077
T0625-D1	0.7896	0.7708	0.7863	0.79	0.7856	0.7863	0.8178
T0626-D1	0.9371	0.9369	0.9369	0.9369	0.9446	0.9369	0.9655
T0627-D1	0.8163	0.844	0.844	0.7665	0.7603	0.844	0.8497
T0628-D1	0.5913	0.5983	0.5806	0.5927	0.5913	0.5983	0.6077
T0628-D2	0.5814	0.5067	0.608	0.5507	0.5067	0.6337	0.6507
T0629-D1	0.7745	0.7893	0.7925	0.7925	0.7897	0.7615	0.8255
T0632-D1	0.9271	0.9275	0.9275	0.9275	0.947	0.9275	0.9538
T0635-D1	0.9838	0.9834	0.9834	0.9782	0.9834	0.9834	0.987
T0636-D1	0.9418	0.9384	0.9157	0.9157	0.9413	0.9338	0.9418
T0639-D1	0.2967	0.4143	0.3221	0.2735	0.3256	0.2735	0.4828
T0641-D1	0.8949	0.9074	0.8897	0.8949	0.9127	0.8897	0.9201
T0643-D1	0.5684	0.5684	0.5684	0.5684	0.5411	0.6508	0.6508
