# Supplementary material for: Random Forest-Based Protein Model Quality Assessment (RFMQA) Using Structural Features and Potential Energy Terms
Source: PLoS One. 2014 Sep 15;9(9):e106542. doi: 10.1371/journal.pone.0106542 (PMC4164442; doi:10.1371/journal.pone.0106542)
Supplement: Table S2 — List of CASP10 targets used for benchmarking. Colums represent the target name, the TM-score of the model selected by RFMQA, GOAP, ProQ2, MULTICOM-CONSTRUCT, ModFOLDclust2, Pcons, PMS, dDFIRE, DFIRE, RWplus and GOAP. The last column corresponds to the best out all decoys. FM targets and Multidomain targets are respectively highlighted in yellow and magenta. (XLSX) [file pone.0106542.s002.xlsx]

## Sheet: Sheet1
	RFMQA	GOAP	ProQ2	MULTICOM-CONSTRUCT	ModFOLDclust2	Pcons	PMS	dDFIRE	DFIRE	Rwplus	GOAP	OPUS	Best
T0644	0.87	0.8745	0.8496	0.8761	0.863	0.8427	0.7676	0.87	0.87	0.8638	0.87	0.8638	0.8761
T0645	0.9328	0.9157	0.9159	0.9292	0.9292	0.9292	0.9302	0.9159	0.9157	0.9157	0.9297	0.9331	0.9399
T0648	0.7921	0.7917	0.7873	0.787	0.7872	0.7872	0.7873	0.7917	0.7519	0.7519	0.7917	0.7519	0.7943
T0649	0.4378	0.4583	0.2435	0.2171	0.3815	0.3847	0.3502	0.3829	0.2435	0.222	0.3829	0.2157	0.4583
T0650	0.9633	0.9649	0.9649	0.9644	0.968	0.9637	0.9586	0.9166	0.9321	0.976	0.9735	0.966	0.976
T0651	0.4636	0.3829	0.4636	0.4128	0.4442	0.4442	0.4233	0.3827	0.4636	0.4636	0.3829	0.5005	0.5005
T0652	0.5803	0.5761	0.5518	0.5833	0.5833	0.5833	0.5802	0.5518	0.5518	0.527	0.5803	0.5803	0.6293
T0653	0.416	0.3911	0.416	0.3548	0.3582	0.3547	0.4007	0.3647	0.3769	0.3769	0.3647	0.3911	0.4258
T0654	0.8056	0.8181	0.8202	0.8069	0.8069	0.8134	0.8063	0.8059	0.8199	0.8199	0.8056	0.8199	0.84
T0655	0.7917	0.7584	0.7485	0.7402	0.7367	0.7792	0.7516	0.7326	0.7326	0.7357	0.7584	0.7712	0.8378
T0657	0.8905	0.8823	0.8918	0.8867	0.8871	0.8855	0.8738	0.8823	0.8823	0.8738	0.8905	0.8823	0.8985
T0658	0.7604	0.6557	0.7533	0.6868	0.6868	0.6868	0.6569	0.7533	0.7533	0.7533	0.7533	0.678	0.7604
T0659	0.9085	0.9124	0.9043	0.9159	0.9159	0.9265	0.9062	0.8776	0.8776	0.8776	0.8776	0.9107	0.9448
T0661	0.8886	0.8478	0.8485	0.8688	0.8688	0.8688	0.8755	0.8781	0.8469	0.8781	0.8781	0.8876	0.8886
T0662	0.7826	0.7822	0.8214	0.7848	0.7848	0.7848	0.7797	0.8065	0.8065	0.8065	0.8065	0.7826	0.8214
T0663	0.3991	0.3875	0.3875	0.443	0.4443	0.4414	0.4613	0.3875	0.348	0.4425	0.3765	0.3437	0.4613
T0664	0.9297	0.9297	0.9064	0.9382	0.9382	0.9382	0.9414	0.9414	0.9414	0.9288	0.9278	0.934	0.9426
T0666	0.3414	0.2396	0.4037	0.4052	0.4052	0.2791	0.2725	0.3852	0.2361	0.3852	0.3308	0.2347	0.4243
T0667	0.82	0.8264	0.828	0.7855	0.8054	0.8054	0.8205	0.8205	0.8205	0.8205	0.8176	0.8359	0.8359
T0668	0.2803	0.3705	0.2666	0.322	0.3224	0.3224	0.266	0.3705	0.2715	0.2715	0.3705	0.2774	0.4039
T0669	0.611	0.6316	0.6654	0.6609	0.6609	0.6609	0.6549	0.611	0.611	0.611	0.611	0.5905	0.7307
T0671	0.4205	0.4246	0.4232	0.4115	0.4079	0.4126	0.4205	0.4232	0.4206	0.4206	0.4232	0.4232	0.4737
T0672	0.8007	0.7851	0.791	0.7862	0.7862	0.7807	0.7843	0.791	0.7598	0.7598	0.7945	0.7945	0.8105
T0673	0.3821	0.3453	0.3512	0.3196	0.3196	0.3233	0.3508	0.2374	0.35	0.35	0.3467	0.2374	0.5591
T0674	0.4142	0.414	0.4136	0.4145	0.414	0.4373	0.4373	0.4075	0.4142	0.4075	0.4217	0.4142	0.468
T0675	0.3987	0.4201	0.4107	0.398	0.3887	0.398	0.4072	0.4201	0.3767	0.3767	0.4201	0.423	0.4504
T0676	0.5066	0.2821	0.2042	0.5066	0.5066	0.364	0.3443	0.2498	0.2498	0.5066	0.2581	0.262	0.5128
T0677	0.4292	0.4563	0.4253	0.4106	0.4341	0.4341	0.4348	0.5081	0.5081	0.5081	0.5081	0.5081	0.5081
T0678	0.3757	0.3757	0.3631	0.4402	0.3932	0.3932	0.2871	0.3757	0.3757	0.3757	0.3797	0.2706	0.4677
T0679	0.8184	0.8031	0.8031	0.8049	0.8049	0.7984	0.8093	0.7833	0.813	0.813	0.8184	0.8184	0.8235
T0680	0.624	0.4926	0.6028	0.6841	0.6028	0.6894	0.2882	0.4914	0.4788	0.4788	0.4926	0.4666	0.6894
T0681	0.8558	0.8703	0.8558	0.8237	0.8247	0.8593	0.8473	0.8558	0.8657	0.8657	0.8558	0.8657	0.8869
T0682	0.9109	0.9117	0.9241	0.8887	0.8887	0.887	0.8839	0.9302	0.9302	0.9109	0.9302	0.9109	0.9312
T0683	0.9088	0.9023	0.9032	0.9155	0.9155	0.9143	0.9275	0.8499	0.9088	0.8499	0.9088	0.9023	0.9277
T0684	0.2261	0.207	0.2659	0.2225	0.2222	0.222	0.2008	0.2967	0.2967	0.2967	0.2483	0.2221	0.2967
T0685	0.6583	0.6035	0.5989	0.5676	0.5653	0.5676	0.5989	0.6035	0.6583	0.6583	0.6583	0.6074	0.6605
T0686	0.6169	0.6055	0.6055	0.6056	0.6056	0.6056	0.6169	0.6054	0.6112	0.6054	0.6267	0.6267	0.6352
T0687	0.8768	0.8768	0.8454	0.8444	0.8444	0.8444	0.8271	0.8177	0.8177	0.8177	0.8768	0.8768	0.8874
T0688	0.8529	0.8601	0.8556	0.865	0.865	0.865	0.8622	0.8632	0.8636	0.8636	0.8636	0.8636	0.878
T0689	0.9377	0.9305	0.9305	0.9329	0.9329	0.9338	0.9325	0.9294	0.9151	0.9151	0.9294	0.9294	0.9382
T0690	0.3691	0.3509	0.3509	0.3638	0.3591	0.3394	0.367	0.3603	0.3768	0.3768	0.3768	0.3603	0.3786
T0691	0.4563	0.4602	0.4479	0.2654	0.4909	0.2689	0.356	0.4563	0.4563	0.4563	0.4563	0.4563	0.5033
T0692	0.9355	0.9188	0.9246	0.9465	0.9465	0.9465	0.9518	0.9188	0.922	0.922	0.9355	0.9288	0.9518
T0693	0.5766	0.5199	0.5759	0.5616	0.5775	0.5775	0.586	0.5574	0.5574	0.5661	0.5766	0.5199	0.6006
T0694	0.9224	0.9224	0.9303	0.9034	0.9034	0.9068	0.8893	0.9224	0.9224	0.9224	0.9303	0.926	0.9456
T0696	0.4561	0.4561	0.4793	0.4878	0.4849	0.4878	0.4816	0.4635	0.4544	0.4667	0.4745	0.4544	0.4974
T0697	0.9233	0.9233	0.9232	0.9177	0.9431	0.9384	0.9431	0.924	0.924	0.924	0.924	0.924	0.9463
T0698	0.7032	0.6484	0.6775	0.5983	0.5983	0.5983	0.7032	0.6484	0.6775	0.6775	0.6775	0.6282	0.7032
T0699	0.9039	0.9039	0.9172	0.9135	0.9135	0.9135	0.915	0.9107	0.9107	0.9107	0.9107	0.9203	0.9269
T0700	0.5314	0.518	0.6578	0.7781	0.7781	0.6133	0.518	0.5406	0.3722	0.3722	0.5406	0.3952	0.7781
T0701	0.8761	0.8662	0.8377	0.8832	0.8832	0.8707	0.8721	0.8315	0.8377	0.8603	0.8761	0.8662	0.8914
T0702	0.8917	0.9083	0.8917	0.8814	0.8814	0.8814	0.8686	0.8917	0.8917	0.869	0.8917	0.909	0.9166
T0703	0.9016	0.8756	0.8752	0.8721	0.8765	0.8721	0.8721	0.8942	0.8721	0.8801	0.8942	0.9008	0.9036
T0704	0.8307	0.8291	0.8398	0.8481	0.8481	0.837	0.8398	0.8015	0.8001	0.8001	0.8015	0.8656	0.8656
T0705	0.4534	0.3893	0.4446	0.4113	0.4113	0.4113	0.3291	0.3569	0.5163	0.5163	0.3569	0.3738	0.5163
T0706	0.4689	0.4674	0.4786	0.4812	0.4737	0.4695	0.4687	0.4689	0.4672	0.4787	0.4674	0.4699	0.5044
T0707	0.7333	0.7333	0.7035	0.7293	0.7197	0.7197	0.7293	0.7333	0.7218	0.7218	0.7333	0.7333	0.7363
T0708	0.8902	0.8855	0.8789	0.8909	0.8942	0.8909	0.8829	0.8855	0.8855	0.8855	0.8855	0.8855	0.905
T0709	0.6449	0.6744	0.581	0.6503	0.6421	0.63	0.6587	0.6272	0.6362	0.6362	0.6331	0.6252	0.7036
T0710	0.8225	0.8202	0.8083	0.8243	0.8243	0.8243	0.7998	0.8186	0.8186	0.8186	0.8032	0.8202	0.8425
T0711	0.7043	0.7009	0.6441	0.6949	0.6949	0.693	0.6092	0.7063	0.6313	0.6313	0.693	0.6849	0.719
T0712	0.9147	0.9188	0.9147	0.9222	0.9222	0.9219	0.8945	0.92	0.904	0.904	0.92	0.9279	0.9399
T0713	0.385	0.3904	0.3951	0.3716	0.3731	0.3731	0.39	0.3846	0.4055	0.4055	0.3901	0.3846	0.4345
T0714	0.8221	0.9092	0.9146	0.9021	0.9021	0.8916	0.8222	0.8797	0.8173	0.8173	0.8173	0.9146	0.9156
T0715	0.9061	0.8791	0.8778	0.7684	0.7663	0.7717	0.7625	0.9085	0.9061	0.9061	0.9096	0.8778	0.9252
T0716	0.8921	0.8934	0.8779	0.8791	0.8617	0.8617	0.8889	0.8921	0.8921	0.8921	0.7992	0.7992	0.9277
T0717	0.4075	0.2844	0.2844	0.3508	0.3916	0.3525	0.3916	0.2844	0.3912	0.3912	0.2844	0.2844	0.4314
T0719	0.2292	0.245	0.1884	0.2171	0.1103	0.2334	0.2233	0.1884	0.1884	0.1884	0.2292	0.1884	0.2761
T0720	0.6773	0.6472	0.534	0.6384	0.6918	0.6311	0.6384	0.6773	0.534	0.6773	0.6773	0.6773	0.6918
T0721	0.9276	0.9276	0.9276	0.8841	0.9024	0.9024	0.9085	0.9276	0.9276	0.9276	0.9276	0.923	0.9363
T0724	0.3147	0.3147	0.3146	0.3249	0.3249	0.3311	0.3465	0.3146	0.2743	0.3146	0.3146	0.3146	0.41
T0726	0.6271	0.5961	0.6286	0.6013	0.6013	0.605	0.6526	0.5907	0.5907	0.6296	0.5907	0.6296	0.6526
T0731	0.7826	0.7467	0.7385	0.7602	0.7724	0.7602	0.7485	0.7992	0.7504	0.7485	0.7992	0.7504	0.8034
T0732	0.5597	0.5695	0.5695	0.5349	0.5505	0.5248	0.5542	0.5531	0.5542	0.5542	0.5695	0.5531	0.5714
T0733	0.8828	0.8835	0.8885	0.8761	0.8761	0.8963	0.8963	0.8843	0.8809	0.8809	0.8843	0.8809	0.9085
T0734	0.2625	0.2603	0.2372	0.1866	0.2372	0.1949	0.2659	0.2603	0.2603	0.2381	0.2603	0.1984	0.2803
T0735	0.2122	0.2073	0.3851	0.1897	0.1684	0.1946	0.3852	0.2122	0.3852	0.3852	0.2122	0.1837	0.3852
T0736	0.7913	0.7913	0.8022	0.7938	0.7938	0.7938	0.7938	0.7907	0.7907	0.7907	0.7907	0.787	0.8155
T0737	0.4506	0.4626	0.4661	0.4651	0.4651	0.4651	0.4695	0.4661	0.4661	0.454	0.4661	0.4626	0.52
T0738	0.9555	0.9476	0.9477	0.9555	0.9555	0.9556	0.9493	0.9479	0.9486	0.9486	0.9486	0.9442	0.9578
T0740	0.3198	0.3461	0.3739	0.2714	0.2718	0.2692	0.3486	0.2394	0.3461	0.2394	0.2394	0.2669	0.487
T0741	0.1577	0.1431	0.1477	0.1475	0.1475	0.1475	0.1647	0.1538	0.1463	0.1463	0.1477	0.1538	0.1921
T0742	0.5972	0.6522	0.6988	0.1786	0.6988	0.6988	0.6088	0.6522	0.3577	0.3589	0.6522	0.3162	0.6988
T0743	0.6544	0.7403	0.6124	0.5123	0.5123	0.5225	0.6544	0.7403	0.6544	0.6544	0.7403	0.6251	0.7539
T0744	0.7129	0.7123	0.6129	0.4869	0.6197	0.6197	0.5812	0.7123	0.7123	0.7123	0.7123	0.7123	0.7518
T0746	0.6512	0.6984	0.6812	0.6698	0.6667	0.6698	0.6416	0.6978	0.6512	0.6808	0.6978	0.6978	0.7071
T0747	0.7203	0.6997	0.7104	0.7192	0.7192	0.7192	0.6484	0.6426	0.6426	0.6426	0.6997	0.6426	0.7247
T0749	0.9611	0.9702	0.9594	0.9628	0.9663	0.9628	0.961	0.955	0.955	0.9592	0.9702	0.9594	0.974
T0750	0.8695	0.8695	0.8695	0.8634	0.8634	0.8634	0.8634	0.8761	0.8761	0.8761	0.8761	0.8695	0.877
T0752	0.9277	0.9292	0.9277	0.8735	0.8742	0.8742	0.9317	0.9224	0.9224	0.9224	0.9224	0.9224	0.9292
T0753	0.792	0.7861	0.7952	0.7881	0.7825	0.7868	0.8011	0.792	0.792	0.792	0.792	0.7825	0.8059
T0755	0.911	0.8909	0.8909	0.9192	0.9239	0.9236	0.713	0.7105	0.8889	0.8104	0.7105	0.893	0.9239
T0756	0.5086	0.4441	0.5192	0.468	0.4984	0.4984	0.508	0.5419	0.4796	0.4796	0.446	0.5192	0.5419
T0757	0.8941	0.8857	0.8772	0.8716	0.8693	0.8716	0.8975	0.8941	0.8941	0.8941	0.8941	0.8772	0.9273
T0758	0.8787	0.8787	0.8764	0.8777	0.8818	0.8777	0.876	0.8787	0.8684	0.8684	0.8874	0.8874	0.8891
