# Supplementary material for: Random Forest-Based Protein Model Quality Assessment (RFMQA) Using Structural Features and Potential Energy Terms
Source: PLoS One. 2014 Sep 15;9(9):e106542. doi: 10.1371/journal.pone.0106542 (PMC4164442; doi:10.1371/journal.pone.0106542)
Supplement: Table S4 — List of I-TASSER decoys used for benchmarking. Colums represent the target name, the TM-score of the model selected by GOAP, dDFIRE, RWplus, OPUS, DFIRE, RFMQA an ModFOLDclust2. The last column corresponds to the best out all decoys. (XLSX) [file pone.0106542.s004.xlsx]

## Sheet: Sheet1
	GOAP	dDFIRE	Rwplus	OPUS	DFIRE	RFMQA	ModFOLDclust2	Best
1abv_	0.2826	0.2694	0.2755	0.2782	0.2834	0.4792	0.4732	0.521
1af7__	0.4434	0.4524	0.4524	0.3547	0.4524	0.5174	0.4654	0.6233
1ah9_	0.6507	0.6507	0.6961	0.2521	0.6961	0.6507	0.504	0.6961
1aoy_	0.6604	0.6891	0.6509	0.5782	0.6509	0.6195	0.6695	0.7404
1b4bA	0.4946	0.3896	0.4495	0.4877	0.4495	0.4804	0.4603	0.5593
1b72A	0.437	0.7649	0.7289	0.437	0.6421	0.7315	0.4569	0.7823
1bm8_	0.2268	0.3047	0.3415	0.3144	0.3415	0.3747	0.388	0.4567
1bq9A	0.2863	0.2863	0.3974	0.3974	0.3011	0.4033	0.354	0.5033
1cewI	0.729	0.6618	0.7045	0.6117	0.7045	0.6618	0.7294	0.7556
1cqkA	0.8001	0.8371	0.8714	0.8248	0.8714	0.798	0.8539	0.8852
1csp_	0.7389	0.7263	0.7112	0.7112	0.7263	0.7389	0.7269	0.7704
1cy5A	0.8502	0.8675	0.8571	0.8663	0.859	0.8616	0.8739	0.8933
1dcjA_	0.3597	0.3475	0.3475	0.3393	0.3475	0.334	0.3364	0.4016
1di2A_	0.6969	0.7265	0.7578	0.7869	0.7539	0.6912	0.7622	0.8432
1dtjA_	0.7358	0.7016	0.7089	0.7016	0.7089	0.7016	0.7821	0.814
1egxA	0.7791	0.7791	0.7791	0.7538	0.7791	0.8268	0.7673	0.8279
1fadA	0.5805	0.5805	0.5696	0.5787	0.5841	0.5805	0.5784	0.6523
1fo5A	0.5106	0.5175	0.4974	0.5298	0.522	0.5106	0.5197	0.5679
1g1cA	0.7844	0.7705	0.7705	0.7541	0.7705	0.7705	0.7732	0.796
1gjxA	0.3813	0.3864	0.2239	0.2458	0.2162	0.4087	0.4021	0.5155
1gnuA	0.5141	0.4709	0.5729	0.5123	0.5729	0.5456	0.5475	0.6468
1gpt_	0.4732	0.4732	0.5103	0.4842	0.5103	0.457	0.5378	0.5618
1gyvA	0.7363	0.7363	0.7363	0.7363	0.7534	0.7433	0.7304	0.8012
1hbkA	0.2908	0.2908	0.2908	0.5407	0.2908	0.6307	0.6633	0.7337
1itpA	0.3121	0.3713	0.3239	0.379	0.3328	0.3912	0.3268	0.5115
1jnuA	0.7218	0.7353	0.7218	0.7487	0.7218	0.7218	0.7522	0.7679
1kjs_	0.3944	0.3589	0.5002	0.2756	0.3741	0.4381	0.3789	0.525
1kviA	0.7009	0.6993	0.6774	0.7179	0.7009	0.684	0.7227	0.7904
1mkyA3	0.3958	0.3769	0.4428	0.4079	0.552	0.3769	0.4307	0.552
1mla_2	0.6392	0.7754	0.5292	0.591	0.5292	0.7619	0.6226	0.7754
1mn8A	0.2626	0.2697	0.2697	0.2698	0.2697	0.2787	0.2605	0.4567
1n0uA4	0.476	0.4582	0.4582	0.4591	0.4582	0.4875	0.4522	0.5882
1ne3A	0.2124	0.3379	0.4112	0.4468	0.4536	0.3277	0.4173	0.538
1no5A	0.4422	0.457	0.4727	0.4727	0.4727	0.3954	0.4247	0.5301
1npsA	0.7926	0.7727	0.7517	0.7252	0.7517	0.7128	0.7671	0.7997
1o2fB_	0.3946	0.3946	0.4267	0.4048	0.3481	0.3946	0.401	0.5277
1of9A	0.5485	0.5832	0.5391	0.4913	0.5832	0.5218	0.494	0.5882
1ogwA_	0.8464	0.8677	0.7994	0.8189	0.7994	0.8681	0.8573	0.8898
1orgA	0.726	0.7141	0.7242	0.7242	0.7242	0.7852	0.7273	0.8162
1pgx_	0.535	0.5511	0.4786	0.4602	0.4786	0.535	0.5043	0.5824
1r69_	0.6897	0.7255	0.698	0.7431	0.7493	0.7346	0.7381	0.8288
1sfp_	0.7396	0.7382	0.7382	0.7222	0.7382	0.7322	0.7454	0.7579
1shfA	0.7378	0.7378	0.7378	0.6255	0.7378	0.4641	0.507	0.8356
1sro_	0.6463	0.6612	0.6239	0.5998	0.6239	0.6361	0.6211	0.7067
1ten_	0.7957	0.811	0.7613	0.7095	0.7613	0.7707	0.8215	0.8513
1tfi_	0.5069	0.5257	0.5576	0.4568	0.5576	0.4973	0.5005	0.592
1thx_	0.8307	0.8047	0.8047	0.7629	0.8047	0.8645	0.8	0.8645
1tif_	0.2908	0.2908	0.2882	0.2908	0.2908	0.2383	0.3645	0.3802
1tig_	0.4765	0.5358	0.5425	0.4596	0.5425	0.4187	0.4413	0.6024
1vcc_	0.3376	0.3305	0.388	0.2881	0.388	0.4355	0.3777	0.4953
256bA	0.7653	0.7737	0.7241	0.7973	0.767	0.767	0.7657	0.814
2a0b_	0.7878	0.7883	0.8183	0.7883	0.8025	0.7887	0.8083	0.8456
2cr7A	0.3975	0.3813	0.445	0.45	0.4073	0.4743	0.4986	0.6662
2f3nA	0.6405	0.7239	0.6037	0.5099	0.6037	0.7418	0.7322	0.7734
2pcy_	0.6167	0.6404	0.6317	0.614	0.6317	0.6157	0.6413	0.7169
2reb_2	0.3931	0.5287	0.5229	0.3643	0.3908	0.5287	0.3299	0.6228
	31.4957	32.4014	32.3141	30.6524	32.1351	32.9064	32.5885	37.9416
